# Supplementary material for: Structural variations in papaya genomes
Source: BMC Genomics. 2021 May 10;22:335. doi: 10.1186/s12864-021-07665-4 (PMC8108470; doi:10.1186/s12864-021-07665-4)
Supplement: Supplementary file 6 — Additional file 6: Supplemental Table S1. The re-sequencing samples used in this study. [file 12864_2021_7665_MOESM6_ESM.xlsx]

## Sheet: Table S1
The re-sequencing samples used in this study
	No	Name	Coverage	Sex	Group	Accession
	1	BPRS	40.56	H	Common	PRJNA693144
	2	CU2H1	29.45	H	Common	PRJNA693144
	3	CW10H2	30.01	H	Common	PRJNA693144
	4	CX10H2	25.8	H	Common	PRJNA693144
	5	Golden	32.84	H	Solo	PRJNA693144
	6	GuangHuang	38.94	H	Solo	PRJNA693144
	7	GuangMi	42.64	H	Solo	PRJNA693144
	8	GuoGu	32.33	H	Solo	PRJNA693144
	9	Heriloom	44.42	H	Solo	PRJNA693144
	10	HongFei	40.17	H	Solo	PRJNA693144
	11	HongLing	31.3	H	Solo	PRJNA693144
	12	HongLing2	41.46	H	Solo	PRJNA693144
	13	HongRi1	39.44	H	Common	PRJNA693144
	14	HongRi2	46.76	H	Common	PRJNA693144
	15	HongRi3	51.88	H	Common	PRJNA693144
	16	HongRi5	20.53	H	Common	PRJNA693144
	17	HuaKang	42.66	H	Solo	PRJNA693144
	18	KaekDahm	47.58	H	Common	PRJNA693144
	19	MZH	33.14	H	Common	PRJNA693144
	20	Paw	29.34	H	Solo	PRJNA693144
	21	QPRS	35.31	H	Common	PRJNA693144
	22	RedRXYH	31.87	H	Solo	PRJNA693144
	23	SZH48	45.84	H	Solo	PRJNA693144
	24	TaiNong2	35.11	H	Solo	PRJNA693144
	25	THA1	36.78	H	Solo	PRJNA693144
	26	UH928	32.54	M	Wild	PRJNA693144
	27	XiaWeiYi	34.44	H	Common	PRJNA693144
	28	YiChiBai	44.23	H	Solo	PRJNA693144
	29	YiChiZi	34.4	H	Solo	PRJNA693144
	30	You5	35.22	H	Solo	PRJNA693144
	31	ZhongZhi1	34.64	H	Solo	PRJNA693144
	32	ZhongZhi2	33.01	H	Common	PRJNA693144
	33	Cp11	18.47	M	Wild	PRJNA271489
	34	Cp112	21.94	M	Wild	PRJNA271489
	35	Cp125	32.03	M	Wild	PRJNA271489
	36	Cp128	24.93	M	Wild	PRJNA271489
	37	Cp171	24.36	M	Wild	PRJNA271489
	38	Cp172	32.46	M	Wild	PRJNA271489
	39	Cp173	15.99	M	Wild	PRJNA271489
	40	Cp185	13.57	M	Wild	PRJNA271489
	41	Cp188	14.06	M	Wild	PRJNA271489
	42	Cp202	18.09	M	Wild	PRJNA271489
	43	Cp203	17.31	M	Wild	PRJNA271489
	44	Cp204	16.75	M	Wild	PRJNA271489
	45	Cp221	25.53	M	Wild	PRJNA271489
	46	Cp222	26.15	M	Wild	PRJNA271489
	47	Cp227	18.31	M	Wild	PRJNA271489
	48	Cp242	13.02	M	Wild	PRJNA271489
	49	Cp245	14.59	M	Wild	PRJNA271489
	50	Cp44	26.85	M	Wild	PRJNA271489
	51	Cp50	10.31	M	Wild	PRJNA271489
	52	Cp54	18.36	M	Wild	PRJNA271489
	53	Cp57	16.05	M	Wild	PRJNA271489
	54	Cp66	11.03	M	Wild	PRJNA271489
	55	Cp82	22.3	M	Wild	PRJNA271489
	56	Cp96	24.42	M	Wild	PRJNA271489
	57	HCAR16	19.03	H	Common	PRJNA271489
	58	HCAR196	16.98	H	Common	PRJNA271489
	59	HCAR20	17.53	H	Solo	PRJNA271489
	60	HCAR207	12	H	Solo	PRJNA271489
	61	HCAR217	11.6	H	Common	PRJNA271489
	62	HCAR27	30.23	H	Common	PRJNA271489
	63	HCAR302	10.61	H	Common	PRJNA271489
	64	HCAR309	8.82	H	Solo	PRJNA271489
	65	HCAR310	10.01	H	Common	PRJNA271489
	66	HCAR314	9.88	H	Common	PRJNA271489
	67	HCAR321	18.93	H	Common	PRJNA271489
