# Supplementary material for: Structural variations in papaya genomes
Source: BMC Genomics. 2021 May 10;22:335. doi: 10.1186/s12864-021-07665-4 (PMC8108470; doi:10.1186/s12864-021-07665-4)
Supplement: Supplementary file 7 — Additional file 7: Supplemental Table S2. Statistics of structural variation of different chromosomes in papaya. [file 12864_2021_7665_MOESM7_ESM.xlsx]

## Sheet: Table S2
Statistics of structural variation of different chromosomes in papaya
		DEL		TANDEM		INS
		Number	Average size	Number	Average size	Number	Average size
	chr1	535	2916	63	16405	278	116
	chr2	600	2723	57	20622	233	114
	chr3	618	3296	68	11266	247	119
	chr4	583	3631	63	23878	281	134
	chr5	597	3814	71	15537	240	117
	chr6	630	1883	58	13983	295	125
	chr7	609	3983	62	21504	313	127
	chr8	412	4265	44	22178	164	117
	chr9	676	4165	66	21005	220	122
	Total	5260		552		2271
	Average		3408		18486		121
