# Supplementary material for: Structural variations in papaya genomes
Source: BMC Genomics. 2021 May 10;22:335. doi: 10.1186/s12864-021-07665-4 (PMC8108470; doi:10.1186/s12864-021-07665-4)
Supplement: Supplementary file 8 — Additional file 8: Supplemental Table S3. Statistics of the number of chromosome CNV-genes in different cultivated subgroups. [file 12864_2021_7665_MOESM8_ESM.xlsx]

## Sheet: Table S3
Statistics of the number of chromosome CNV-genes in different cultivated subgroups.
		Solo	Common
	chr1	5	1
	chr2	9	9
	chr3	5	4
	chr4	6	9
	chr5	5	8
	chr6	11	5
	chr7	8	9
	chr8	4	7
	chr9	2	4
	Total	55	56
