# Supplementary material for: Structural variations in papaya genomes
Source: BMC Genomics. 2021 May 10;22:335. doi: 10.1186/s12864-021-07665-4 (PMC8108470; doi:10.1186/s12864-021-07665-4)
Supplement: Supplementary file 9 — Additional file 9: Supplemental Table S4. 91 CNV-genes function enrichment meaningful pathwayc [file 12864_2021_7665_MOESM9_ESM.xlsx]

## Sheet: Table S4
91 CNV-genes function enrichment meaningful pathway
	ID	Pathway	P_value
	ko04146	peroxisome	0.00252
	ko00531	glycosaminoglycan degradation	0.011312
	ko00909	sesquiterpenoid and triterpenoid biosynthesis	0.015808
	ko00073	cutin, suberine and wax biosynthesis	0.022522
	ko04013	mapk signaling pathway	0.026977
	ko00190	oxidative phosphorylation	0.038044
