# Supplementary material for: Structural variations in papaya genomes
Source: BMC Genomics. 2021 May 10;22:335. doi: 10.1186/s12864-021-07665-4 (PMC8108470; doi:10.1186/s12864-021-07665-4)
Supplement: Supplementary file 10 — Additional file 10: Supplemental Table S5. PCR primers information used in this paper [file 12864_2021_7665_MOESM10_ESM.xlsx]

## Sheet: Table S5
PCR primers information used in this paper
	Primer ID	Sequence		SV type	SV position
		FORWARD	REVERSE
	SV1	CAAACTACCATGTAAGCCACAC	TTCCTTTCTTTTGAAGACAACTC	INS	Chr1_651532
	SV2	AAGGTATTCCCGCTAATAACAA	TTATTGCATTGTTACATTTGGAG	DEL	Chr2_1116754
	SV3	GTGCACAAAATTACGAATAACC	TGAAAAATACCAAGCATGTAGC	DEL	Chr2_10829475
	SV4	AACTCTCCAATTTATGATTATGACA	AAATAAGTTTCTTTAGTTGACGACAT	DEL	Chr2_12185281
	SV5	GTGATTGGAATGGTGATTTTTA	TGAGAGAAAAAGGAGGAAAGAG	DEL	Chr2_23625334
	SV6	TTGACATTGTGATTCCTATTCC	AAAATTTCTCAATGCATGTATCA	DEL	Chr2_29748913
	SV7	TGGCATGTCTATTTATCACTACG	TCACACAAAGTGCTTAATCCAT	DEL	Chr2_32830499
	SV8	CACCAATAAAGGCTCCAACTA	CACCTAGCAACACAAAGTGTCT	DEL	Chr3_12530630
	SV9	ATTAATCCTTGGATAGCTTGGA	ATTTGCCTTAATTAGCATCTGG	DEL	Chr3_21845243
	SV10	TCGTAACGTTTAATGCTCTGTC	GTTCATAGGGGCATGAGTTAAG	DEL	Chr3_27957188
	SV11	AGTTCTCGTGTTGTACCCTTCT	GCACCTCACCTCTGTATCAAAT	DEL	Chr3_29031154
	SV12	AATGGTGTAAAAGTCCGAAACT	TAGTTTATCACCCGAACTCCTT	INS	Chr3_33222186
	SV13	CAACATAATACGGACAAGTTGTATC	ACTACATGTGTTCGGTCAAAATAC	INS	Chr3_34001514
	SV14	AGAGGGAGAGGAAGAGAAAAAG	ACCGTCTAATGCATCACATATC	DEL	Chr4_17106112
	SV15	GTGGGGGTATTAGATCTTCTTG	ATTTCTTGCACATAGAGCTGAA	DEL	Chr4_22671864
	SV16	TTGTGCTTCTCTGTCATTCTTT	TCTGTTACATTCGATACCGTGT	DEL	Chr4_30284422
	SV17	TTAATACGTGGGATCAATTCAA	TCACCATATTGCCCTTAACATA	INS	Chr4_17607077
	SV18	GAGAAAATGCCGATTTATTATTT	TTTTCCATTTCTTGTTTTTGTG	INS	Chr4_30255745
	SV19	CCAAGACTCCAAACCAATTCTA	TAATTTACACCCAAGTTTTGGA	INS	Chr4_31335764
	SV20	ATGTATATGGAAATGCAACGTG	GAATCATCTGAACATTCGTCTC	DEL	Chr5_1374361
	SV21	GTCTCGTTGCACAGAAAATTAG	TGATTAGTTTAGCTCCACCTCA	DEL	Chr5_36238307
	SV22	CACTATGGTGAAGTACGGTTGT	TTTATCATACTTCGTGCGAATC	INS	Chr6_23971006
	SV23	GTTTTCGTTTTTAACCACCACT	AGATCTTGGTGCTTGAATTCTT	INS	Chr6_31072468
	SV24	TTATCTGGGAATAGACAAAATCAA	GGGTACAAAGCTGTCATTATCTTA	INS	Chr7_13747244
	SV25	CACGTTAAAGAGTATCGATTGG	TTGATTTTGAATATCCTCATGG	INS	Chr7_27372198
	SV26	AGTTTTAAACAACACCTATTCCATT	ATCCCGATTTCAAAACCTTTAT	INS	Chr7_27373092
	SV27	AGTCGAGGAGTATGAATGAGGT	TCCTGACTTCATTGACAAAATC	INS	Chr8_980865
	SV28	TTTCCCAACTGTAAGGAAGAAT	TTAGGGGAGAAGTTGAAAGAGA	INS	Chr8_3832746
	SV29	GTCGCAGTAGTACCGATAACAA	CCACCACTGTTACTACCATCAC	INS	Chr8_3983604
	SV30	ATGTCAAGTATGTGACGGAGAT	GTATAGGGGCAAATTGTGTTTT	INS	Chr9_5280435
	SV31	CCAGATCAAATCAGAATGAACGG	GAGTGGTGGTGGTGGTG	DEL	Chr1_6427993
	SV32	TGATCAGGACTCTTTGATCCAT	AGCCGTGATGGAGTGAATAATA	DEL	Chr2_7956580
	SV33	GACTGCCAACATGCCTTTATTT	CTAGCCTCTCCATTTAACACCA	DEL	Chr2_28220683
	SV34	GATTCAATTCCATAGCAGAGAATAAGG	CGTGCTGGAATTCTGAAATTGG	DEL	Chr3_31505771
	SV35	CTGCCACACCTAACAACAATTAC	AGGTAGACGTGAGAGAAGAGAG	DEL	Chr6_8513310
	SV36	GGATCTGGATCCTAGTCCTCTTA	GAACCCTACCGTGGACATTAC	DEL	Chr6_11027051
	SV37	GGACTGGACACACACCATATAC	GACAGAAACAGAGACAGAGACC	DEL	Chr6_16528140
	SV38	ATACGCCCGACGACAAAG	CAGTATGGCACCTGGAAGAT	DEL	Chr6_18844036
	SV39	GAAGTAGTGCACTGCCTATCAC	GACTTGCCATCACCAACATAGA	DEL	Chr6_23207354
	SV40	AAACAGAGAAGGATAAACGACAGA	GACTCGTGCAAAGTGTGCGTA	DEL	Chr6_24309496
	SV41	GAGCTTCAGTCATCCAATTAAC	AAGGGAGAGAAGAAATGAAAGA	DEL	Chr6_25777073
	SV42	GCTAGGGTTAGGGTTTGGTATG	AGTAGTCCCGACGAACTGAA	DEL	Chr7_5860692
	SV43	AAGACGAAGGAATGGGAAAGAA	CTCTGCTCCATGGCTTGTAA	DEL	Chr7_13234996
	SV44	CCAAGGCCTCCTAACTCATTT	ACTGGTCCTCCTTAGTCTAGC	DEL	Chr7_19265831
	SV45	TCAAGAGTTCAGGGTAGAGGAA	GGACATGTACACCAGTAACGAG	DEL	Chr7_27273260
	SV46	TTGTGTGTTGCTTCCAGAAATG	GAGATGGCCTAGTTGGTCTAAG	DEL	Chr8_3584907
	SV47	ACTCTCGAGTTACTTGCTTTCC	AGAAGGACTCGCTTACAACTTC	DEL	Chr9_3726079
	SV48	GAAGTCCTCCAAGGGATGTG	TCTCACCTTTGCCTCAACTG	INS	Chr4_8899422
	SV49	ACGATCGGACGGTCTAAATAAA	GCTATGATTTGGCCATTGGG	INS	Chr4_9332672
	SV50	GCATTGTTAAGTATCCACAGGTT	TGATCCATGGACAAATTATGCAC	INS	Chr4_30806491
	SV51	GTGTGTGGTGCCCGTTC	CCACGCACGTCCCATAC	INS	Chr7_17090360
	SV52	CAGCCGATGCGCTACAG	CGACGCAAGGTTAGGACTT	INS	Chr7_18215450
	SV53	AGGTCAGTTTCTTTATGTTCTGC	TACTTCCTGCACTGGAAAGATT	INS	Chr9_6831778
	SV54	TTTCACATTCAAGACCACTAACTC	CCCAAGCTCAAATTCATGGTAATA	INS	Chr9_31327806
	71E	TTCCATCGAGCTTCCTAGTC	GCGACTACTCTACCATGCTT
